# Supplementary material for: Room-Temperature Synthesis of Air-Stable Near-Infrared Emission in FAPbI3 Nanoparticles Embedded in Silica
Source: Biosensors (Basel). 2021 Nov 4;11(11):440. doi: 10.3390/bios11110440 (PMC8615587; doi:10.3390/bios11110440)
Supplement: Supplementary file 1 [file biosensors-11-00440-s001.zip]

Archive with 2 entries (2 files):
- biosensors-1399804-supplementary.mp4
- biosensors-1399804-supplementary.pdf
